# Supplementary material for: Rapid Generation of Recombinant Flaviviruses Using Circular Polymerase Extension Reaction
Source: Vaccines (Basel). 2023 Jul 17;11(7):1250. doi: 10.3390/vaccines11071250 (PMC10383701; doi:10.3390/vaccines11071250)
Supplement: Supplementary file 1 [file vaccines-11-01250-s001.zip]

Archive with 1 entries (1 files):
- vaccines-2444880-supplementary.pdf
